# Supplementary material for: Superior Osteo-Inductive and Osteo-Conductive Properties of Trabecular Titanium vs. PEEK Scaffolds on Human Mesenchymal Stem Cells: A Proof of Concept for the Use of Fusion Cages
Source: Int J Mol Sci. 2021 Feb 27;22(5):2379. doi: 10.3390/ijms22052379 (PMC7956826; doi:10.3390/ijms22052379)
Supplement: Supplementary file 1 [file ijms-22-02379-s001.zip]

Archive with 1 entries (1 files):
- ijms-1097350-supplementary.mp4
